# Supplementary material for: A Cd(II) Luminescent Coordination Grid as a Multiresponsive Fluorescence Sensor for Cr(VI) Oxyanions and Cr(III), Fe(III), and Al(III) in Aqueous Medium
Source: Molecules. 2021 Nov 24;26(23):7103. doi: 10.3390/molecules26237103 (PMC8659225; doi:10.3390/molecules26237103)
Supplement: Supplementary file 1 [file molecules-26-07103-s001.zip]

Archive with 1 entries (1 files):
- molecules-1441580-supplementary.pdf
